# Supplementary material for: Using a Novel Consensus-Based Chemoinformatics Approach to Predict ADMET Properties and Druglikeness of Tyrosine Kinase Inhibitors
Source: Int J Mol Sci. 2025 Oct 20;26(20):10207. doi: 10.3390/ijms262010207 (PMC12563095; doi:10.3390/ijms262010207)
Supplement: Supplementary file 1 [file ijms-26-10207-s001.zip]

Archive with 1 entries (1 files):
- ijms-3917525-supplementary.pdf
